# Supplementary material for: Identification and analysis of a prognostic ferroptosis and iron-metabolism signature for esophageal squamous cell carcinoma
Source: J Cancer. 2022 Mar 6;13(5):1611–22. doi: 10.7150/jca.68568 (PMC8965120; doi:10.7150/jca.68568)
Supplement: Supplementary file 2 — Supplementary table 2. [file jcav13p1611s2.xlsx]

## Sheet: 22 ferroptosis-related DEGs
22 ferroptosis-related DEGs based on the RNA-sequencing profile of 120 pairs of ESCC and normal esophageal tissues from the GSE20347, GSE67269, and GSE38129 datasets
LTF
CSDE1
SLC3A2
SLC7A11
GCLC
GCLM
PRNP
VDAC2
ATP6V0B
ATP6V0A1
ATP6V1D
ATP6V1C1
TF
SLC39A8
SLC39A14
LCN2
FTL
TFRC
HMOX1
FBXL5
ATP6V0A2
HMOX2

## Sheet: 117 ferroptosis-related genes
117 ferroptosis-related genes
LTF
HEPHL1
TMEM199
ERFE
IFNG
MYC
NUBP1
TMPRSS6
MT-RNR2
HPX
NOX5
FTHL17
HJV
SMAD4
SLC6A9
NDFIP1
FXN
SCARA5
FTH1P19
TTC7A
BOLA2
SOD1
SLC11A1
BMP6
HAMP
CCDC115
HIF1A
ABCB7
SRI
ALAS2
GDF2
ISCU
ATP13A2
ABCB6
PELO
CSDE1
CNOT6
DRD4
DRD3
DRD2
SLC3A2
SLC7A11
GCLC
GCLM
GSS
GPX4
ALOX15
LPCAT3
ACSL
TP53
speG
PCBP2
PCBP1
MAP1LC
ATG5
ATG7
PRNP
VDAC2
VDAC3
NOX2
ATP6V0B
ATP6V0C
ATP6V0E2
ATP6V0E1
ATP6V0D2
ATP6V0A4
TCIRG1
ATP6V0A1
ATP6V1H
ATP6V1F
ATP6V1D
ATP6V1C2
ATP6V1C1
ATP6V1E1
ATP6V1E2
ATP6V1G3
ATP6V1G2
ATP6V1B1
ATP6V1B2
STEAP2
MCOLN1
TF
SLC39A8
FTMT
NEDD8
FLVCR1
SLC22A17
SKP1
GLRX3
ATP6V1A
ATP6AP1
ACO1
SLC39A14
CUL1
IREB2
HFE
CAND1
ATP6V0D1
LCN2
NCOA4
FTH1
FTL
TFRC
HMOX1
CYBRD1
ATP6V1G1
FBXL5
TFR2
CP
SLC11A2
HEPH
SLC46A1
ABCG2
ATP6V0A2
HMOX2
SLC40A1
STEAP3
